# Supplementary material for: Alginate Heterografted Copolymer Thermo-Induced Hydrogel Reinforced by PAA-g-P(boc-L-Lysine): Effects on Hydrogel Thermoresponsiveness
Source: Polymers (Basel). 2024 Dec 20;16(24):3555. doi: 10.3390/polym16243555 (PMC11679975; doi:10.3390/polym16243555)
Supplement: Supplementary file 1 [file polymers-16-03555-s001.zip]

Archive with 1 entries (1 files):
- polymers-3376511-supplementary.pdf
